# Supplementary material for: A bench-to-data analysis workflow for respiratory syncytial virus whole-genome sequencing with short and long-read approaches
Source: Genome Med. 2026 Jan 27;18:9. doi: 10.1186/s13073-025-01597-4 (PMC12837520; doi:10.1186/s13073-025-01597-4)
Supplement: Supplementary file 1 — Supplementary Material 1. [file 13073_2025_1597_MOESM1_ESM.xlsx]

## Sheet: Table S2
Table S2. Summary of sequencing and analysis information for Illumina and Oxford Nanopore Technologies samples.
			Illumina												Oxford Nanopore Technologies
#	SAMPLE	Ct	TOTAL_READS	NON_HUMAN_READS	NON_HUMAN_READS (%)	CLASSIFICATION	MEAN_COV (x)	MEAN_COV_GENE_G (x)	MEAN_COV_GENE_F (x)	PASS_VARIANTS	NEXTCLADE_CLADE	NEXTCLADE_QC	NEXTCLADE_TOTALMISSING (bp)	NEXTCLADE_COVERAGE (%)	TOTAL_READS	NON_HUMAN_READS	NON_HUMAN_READS (%)	CLASSIFICATION	MEAN_COV (x)	MEAN_COV_GENE_G (x)	MEAN_COV_GENE_F (x)	PASS_VARIANTS	NEXTCLADE_CLADE	NEXTCLADE_QC	NEXTCLADE_TOTALMISSING (bp)	NEXTCLADE_COVERAGE (%)
1	HUNSC_ITER_150432016	13.58	3296978	1463416	44.4	RSV-A	12034.9	15853	12763	225	A.D.1.5	good	0	100	78700	65298	83	RSV-A	2411.1	4069	2812	203	A.D.1.5	good	0	100
2	HUNSC_ITER_150376373	13.7	2746466	1144326	41.7	RSV-B	9687.96	9137	11830	146	B.D.E.1	good	0	99.99	76275	47218	61.9	RSV-B	1578.2	1587	2257	120	B.D.E.1	good	3	65.31
3	HUNSC_ITER_150368633	15	3164854	1333816	42.1	RSV-A	11031.7	21806	16348	238	A.D.5.2	good	0	100	71614	45112	63	RSV-A	1757.2	3974	3189	213	A.D.5.2	good	0	100
4	HUNSC_ITER_402076348	15.82	3401810	1339270	39.4	RSV-B	11303	8413	17801	148	B.D.E.1	good	0	99.99	126468	75207	59.5	RSV-B	2425.8	1702	3690	131	B.D.E.1	mediocre	1	99.98
5	HUNSC_ITER_150421684	16.4	3209536	1230020	38.3	RSV-A	9803.29	19392	10341	229	A.D.5.3	good	0	100	77851	44465	57.1	RSV-A	1550	3103	2542	211	A.D.5.3	good	0	100
6	HUNSC_ITER_150376617	17.29	3068290	1096730	35.7	RSV-A	3104.19	1393	3118	1379	A.D.5.2	bad	95	97.89	145696	79210	54.4	RSV-B	2149.6	1763	3113	142	B.D.E.1	good	3	99.99
7	HUNSC_ITER_150377427	16.2	2854154	1001733	35.1	RSV-B	7803.55	4753	9107	151	B.D.E.1	good	0	99.99	86499	49656	57.4	RSV-B	1610.1	2003	2161	129	B.D.E.1	mediocre	3	100
8	HUNSC_ITER_150427438	18	2813664	1120118	39.8	RSV-A	9260.42	17399	9808	263	A.D.4	good	0	100	124853	86687	69.4	RSV-A	3098.5	6401	4719	244	A.D.4	good	0	99.98
9	HUNSC_ITER_150385640	17.89	2307924	666321	28.9	RSV-B	4835.49	2810	5739	147	B.D.E.1	good	1	99.99	67320	39234	58.3	RSV-B	1234.9	1566	1689	122	B.D.E.1	good	3	99.98
10	HUNSC_ITER_150369670	18	2270076	680697	30	RSV-A	5331.11	10003	6742	223	A.D.5.2	good	201	98.68	137261	71951	52.4	RSV-A	2695.7	6271	4298	203	A.D.5.2	good	0	100
11	HUNSC_ITER_150369890	18.84	2858366	1072165	37.5	RSV-B	8290.15	7299	4466	138	B.D.E.1	good	0	99.99	110409	67017	60.7	RSV-B	2278.2	3004	2841	120	B.D.E.1	good	1	99.98
12	HUNSC_ITER_150427379	18.92	2760186	1124345	40.7	RSV-A	9106.7	16044	7437	409	A.D.1.5	good	0	99.99	72189	60494	83.8	RSV-A	2328.1	5186	3648	212	A.D.1.5	good	0	100
13	HUNSC_ITER_150380137	19.1	2255500	474447	21	RSV-B	3287.9	2008	2112	137	B.D.E.1	good	135	99.11	107648	37317	34.7	RSV-B	1238.5	1308	1612	123	B.D.E.1	good	3	99.99
14	HUNSC_ITER_150436454	19.75	1758394	354809	20.2	RSV-A	2929.73	5411	3661	246	A.D.5.3	good	0	100	85027	29925	35.2	RSV-A	1080.2	2348	1467	230	A.D.5.3	bad	576	100
15	HUNSC_ITER_150432276	19.69	2400950	691971	28.8	RSV-B	5462.29	7450	5074	162	B.D.4.1.1	good	218	98.55	55810	26486	47.5	RSV-B	870.3	960	856	143	B.D.4.1.1	mediocre	14	99.98
16	HUNSC_ITER_150427603	20	3186966	1306993	41	RSV-A	11057.8	16718	11597	233	A.D.1.5	good	0	100	96562	62031	64.2	RSV-A	2413.6	4262	2787	192	A.D.1.5	good	1329	96.22
17	HUNSC_ITER_150372904	20	1988158	228412	11.5	RSV-B	1793.05	236	1853	126	B.D.E.1	mediocre	2568	83.12	65916	15343	23.3	RSV-B	479.5	602	487	125	B.D.E.1	mediocre	3	99.91
18	HUNSC_ITER_150427739	20.26	1990870	336004	16.9	RSV-A	2709.91	4486	2604	259	A.D.4	good	304	98	82698	34158	41.3	RSV-A	1114.7	2051	1554	244	A.D.4	good	0	91.27
19	HUNSC_ITER_150372302	20	2334460	624255	26.7	RSV-B	5103.03	3086	6234	136	B.D.E.1	good	0	99.99	60908	22065	36.2	RSV-B	707.5	925	890	120	B.D.E.1	good	3	99.98
20	HUNSC_ITER_150421880	21	1644970	484801	29.5	RSV-A	3691.57	8417	3071	218	A.D.3	good	197	98.71	96580	39291	40.7	RSV-A	1404.7	3078	1742	223	A.D.3	bad	700	100
21	HUNSC_ITER_150385535	20.8	1811776	632514	34.9	RSV-B	4496.54	2265	1204	133	B.D.E.1	good	229	98.49	78889	38417	48.7	RSV-B	1230.9	1648	1379	125	B.D.E.1	good	3	99.98
22	HUNSC_ITER_150440103	22	3796554	1202302	31.7	RSV-A	9931.37	18338	11198	258	A.D.5.1	good	0	100	92253	48298	52.4	RSV-A	1678.5	2545	1980	233	A.D.5.1	good	0	95.4
23	HUNSC_ITER_150376955	21.6	1117926	342398	30.6	RSV-B	2859.12	2530	2094	143	B.D.E.1	good	284	98.13	49606	29301	59.1	RSV-B	991.5	1595	1095	126	B.D.E.1	good	1301	99.98
24	HUNSC_ITER_150363797	22.9	2038602	189061	9.3	RSV-A	1438.2	3888	1507	219	A.D.5.2	good	542	92.68	82611	20008	24.2	RSV-A	675.5	1942	1350	222	A.D.5.2	bad	579	100
25	HUNSC_ITER_150359169	22.1	3665494	1247799	34	RSV-B	10251.6	11881	14089	145	B.D.E.1	good	1	99.99	78785	52295	66.4	RSV-B	1648.5	2713	2117	122	B.D.E.1	good	3	91.45
26	HUNSC_ITER_150421705	23.1	1978090	90741	4.6	RSV-A	549.64	514	336	224	A.D.1.5	good	8	99.95	77413	21038	27.2	RSV-A	733.6	1196	726	192	A.D.1.5	good	1561	96.2
27	HUNSC_ITER_150359719	22.7	2359194	281566	11.9	RSV-B	1574.83	794	815	132	B.D.E.1	good	621	95.91	45893	15262	33.3	RSV-B	500.1	857	443	126	B.D.E.1	good	3	99.98
28	HUNSC_ITER_150359718	23.8	3250586	1093695	33.6	RSV-A	8847.56	22638	12055	280	A.D.5.2	good	8	99.95	74369	37877	50.9	RSV-A	1370.7	4312	2745	223	A.D.5.2	good	0	89.75
29	HUNSC_ITER_150377986	23.38	1727412	107233	6.2	RSV-B	376.56	50	65	96	B.D.E.1	good	4206	72.36	55541	7543	13.6	RSV-B	220.8	269	184	138	B.D.E.1	bad	1521	99.98
30	HUNSC_ITER_150369088	24	2333958	756250	32.4	RSV-A	5797.4	13543	6645	517	A.D.5.2	good	24	99.84	46712	32694	70	RSV-A	992.4	2556	1877	685	A.D.5.2	bad	0	100
31	HUNSC_ITER_150436546	24	2189372	220574	10.1	RSV-B	1271.74	213	839	122	B.D.E.1	good	1939	87.25	53161	20760	39.1	RSV-B	741.5	1278	752	120	B.D.E.1	good	1306	90.01
32	HUNSC_ITER_150368972	25	1423932	455365	32	RSV-A	3251.61	6454	2208	214	A.D.5.2	good	332	97.82	40772	31766	77.9	RSV-A	1150	2923	1993	207	A.D.5.2	good	0	100
33	HUNSC_ITER_150377014	24.52	1762922	89646	5.1	RSV-B	618.88	98	289	111	B.D.E.1	good	3083	79.73	54142	14882	27.5	RSV-B	470.9	696	337	117	B.D.E.1	good	1313	91.42
34	HUNSC_ITER_402076432	25.29	2369020	135120	5.7	RSV-A	660.88	653	371	216	A.D.1.5	good	618	95.94	54388	22267	40.9	RSV-A	804.4	1770	917	221	A.D.1.5	good	0	100
35	HUNSC_ITER_150374192	25	2263514	700396	30.9	RSV-B	5751.37	4073	11625	143	B.D.E.1	good	1	99.99	55574	30400	54.7	RSV-B	1101	1216	1578	120	B.D.E.1	good	3	91.37
36	HUNSC_ITER_150421969	26	2389690	929399	38.9	RSV-A	7073	11033	6323	261	A.D.4	good	0	100	58530	27398	46.8	RSV-A	1046.5	2040	1468	242	A.D.4	good	0	100
37	HUNSC_ITER_150436995	25.98	2004154	114418	5.7	RSV-B	249.75	28	106	111	B.D.E.1	good	3953	73.99	46351	13057	28.2	RSV-B	395.2	396	181	149	B.D.E.1	bad	1546	99.98
38	HUNSC_ITER_150427746	26.67	2168510	192185	8.9	RSV-A	1039.15	1407	584	184	A.D.1	good	2815	81.51	29085	20649	71	RSV-A	755.9	1950	1126	193	A.D.1	good	1562	100
39	HUNSC_ITER_150387142	26.31	1849956	221163	12	RSV-B	102.36	8	6	70	B.D.E.1	good	5772	62.06	31369	4727	15.1	RSV-B	130.9	158	98	165	B.D.E.1	bad	1240	89.84
40	HUNSC_ITER_150372216	27	1127800	44454	3.9	RSV-A	61.52	91	47	163	A.D.1	good	4342	71.48	28088	9807	34.9	RSV-A	316.5	940	538	215	A.D.1	mediocre	562	89.74
41	HUNSC_ITER_150369341	26.82	1131148	147559	13	RSV-B	123.03	7	15	80	B.D.E.1	good	5052	66.79	19682	12397	63	RSV-B	384.3	573	186	112	B.D.E.1	good	2722	91.85
42	HUNSC_ITER_150432351	28.1	1506348	51827	3.4	RSV-A	30.01	13	9	129	A.D.1.5	good	5145	55.95	47447	19014	40.1	RSV-A	625.3	739	430	213	A.D.1.5	bad	1557	96.31
43	HUNSC_ITER_150374133	27.67	1046148	24306	2.3	RSV-B	53.01	7	21	67	B.D.E.1	good	5362	64.75	25598	10197	39.8	RSV-B	292.2	412	168	123	B.D.E.1	mediocre	2119	82.12
44	HUNSC_ITER_150421348	29.8	1487444	45283	3	RSV-A	7.23	6	3	95	A.D.1.5	good	8162	45.52	36825	7764	21.1	RSV-A	241.8	375	212	203	A.D.1.5	mediocre	1554	89.77
45	HUNSC_ITER_150372295	28	1572316	101230	6.4	RSV-B	515.33	43	104	98	B.D.E.1	good	3496	77.03	19793	6664	33.7	RSV-B	203.3	348	162	136	B.D.E.1	bad	2505	86.08
46	HUNSC_ITER_150440505	13.23	4470322	1840071	41.2	RSV-B	15809.3	19175	23195	152	B.D.4.1.1	good	0	99.99	180130	125209	69.5	RSV-B	4918.9	3567	6288	125	B.D.4.1.1	good	1	99.99
47	HUNSC_ITER_150436036	14.33	3303616	1276649	38.6	RSV-A	10720.6	19818	14371	243	A.D.5.1	good	0	100	205658	125738	61.1	RSV-A	5279.4	8948	7016	217	A.D.5.1	good	0	100
48	HUNSC_ITER_150440799	14.29	4709034	2227299	47.3	RSV-B	18876.7	22676	25656	133	B.D.4.1.1	good	0	99.99	119680	115191	96.2	RSV-B	3616.4	3048	6363	101	B.D.4.1.1	good	3	99.98
49	HUNSC_ITER_150369193	16.4	2322694	923835	39.8	RSV-A	7798.69	16588	10200	226	A.D.3.1	good	167	98.9	395464	289091	73.1	RSV-A	12091.6	21609	10903	215	A.D.3.1	good	0	100
50	HUNSC_ITER_150372194	16	2647568	923080	34.9	RSV-B	7694.52	5236	13602	147	B.D.E.1	mediocre	0	99.99	370097	225120	60.8	RSV-B	8959.9	9012	15610	124	B.D.E.1	mediocre	2	99.99
51	HUNSC_ITER_100054504	17	2874124	1256408	43.7	RSV-B	10387.7	8304	17252	152	B.D.E.1	mediocre	0	99.99	396867	357007	90	RSV-B	14450.3	15138	25777	124	B.D.E.1	mediocre	2	99.99
52	HUNSC_ITER_150421674	16.62	2897452	1008340	34.8	RSV-A	7938.42	12245	8304	266	A.D.4	good	0	100	162038	129012	79.6	RSV-A	5121.7	9438	6917	242	A.D.4	good	0	100
53	HUNSC_ITER_150372323	18	2039870	507708	24.9	RSV-B	4220.79	2002	8095	142	B.D.E.1	good	1	99.99	268151	159744	59.6	RSV-B	6272.5	4692	12176	120	B.D.E.1	bad	1018	93.24
54	HUNSC_ITER_150427047	17.53	2484736	892124	35.9	RSV-A	6955.82	11989	7376	260	A.D.4	good	0	100	262170	190650	72.7	RSV-A	7577.9	13607	10630	243	A.D.4	mediocre	0	100
55	HUNSC_ITER_150380478	19.06	2096676	645612	30.8	RSV-B	4855.16	2442	4946	136	B.D.E.1	good	0	99.99	241337	143655	59.5	RSV-B	5591.8	4326	10290	115	B.D.E.1	good	0	100
56	HUNSC_ITER_150372783	18	2186860	475948	21.8	RSV-A	3913.86	6601	5143	213	A.D.5.2	good	935	92.92	214674	108772	50.7	RSV-A	4578.1	8065	6300	207	A.D.5.2	good	0	100
57	HUNSC_ITER_150368250	18.15	2167402	470024	21.7	RSV-A	3614.46	8933	3366	254	A.D.1.8	good	0	100	290917	232363	79.9	RSV-A	9211.6	15103	11294	232	A.D.1.8	good	0	100
58	HUNSC_ITER_150363214	19.9	1144084	74861	6.5	RSV-B	449.17	153	208	104	B.D.E.1	mediocre	2986	80.38	264928	130771	49.4	RSV-B	4576.5	756	9054	113	B.D.E.1	mediocre	3	99.98
59	HUNSC_ITER_150432196	19.2	2027724	552682	27.3	RSV-A	4311.92	9195	3244	265	A.D.4	good	8	99.95	132017	118062	89.4	RSV-A	4575.2	7387	5687	242	A.D.4	good	0	100
60	HUNSC_ITER_150387016	20	1644448	109590	6.7	RSV-B	267.07	65	68	90	B.D.4.1.1	good	2341	84.6	136433	53582	39.3	RSV-B	2115.5	1508	3921	96	B.D.4.1.1	good	1	99.99
61	HUNSC_ITER_150363326	20	1632008	121904	7.5	RSV-A	412.54	2703	173	682	A.D.3	bad	1256	91.7	205022	150221	73.3	RSV-A	3901.6	3939	3402	562	A.D.3	bad	0	100
62	HUNSC_ITER_150377291	20.1	2468804	709374	28.7	RSV-B	5189.16	1597	3880	139	B.D.E.1	good	341	97.75	311492	223523	71.8	RSV-B	8691.3	6185	16007	123	B.D.E.1	good	0	100
63	HUNSC_ITER_150372311	20	2582794	946192	36.6	RSV-A	7784.81	15571	10837	234	A.D.5.2	good	5	99.97	104059	72976	70.1	RSV-A	3250.6	6836	5373	205	A.D.5.2	bad	1110	92.71
64	HUNSC_ITER_150432205	21.25	1849428	237667	12.9	RSV-B	1678.95	401	263	106	B.D.4.1.1	good	1938	87.26	135372	91408	67.5	RSV-B	3204.8	2865	5537	95	B.D.4.1.1	good	1314	91.37
65	HUNSC_ITER_150359874	20.3	1984340	680806	34.3	RSV-A	3367.36	3127	1925	1210	A.D.1.8	bad	0	99.99	108171	95898	88.7	RSV-B	2739.3	1075	4069	570	B.D.E.1	bad	3	99.98
66	HUNSC_ITER_150359689	22.2	2107268	275672	13.1	RSV-B	572.86	130	165	97	B.D.E.1	good	2794	81.63	123946	76297	61.6	RSV-B	2641.7	1788	5247	137	B.D.E.1	bad	2093	86.25
67	HUNSC_ITER_150363526	21.18	1801502	66826	3.7	RSV-A	120.04	270	39	179	A.D.3.1	good	3273	78.5	79961	36817	46	RSV-A	1270.1	2677	1374	176	A.D.3.1	good	2642	82.65
68	HUNSC_ITER_150405804	22.32	1136018	129385	11.4	RSV-B	146.25	26	26	91	B.D.E.1	good	4498	70.43	126250	77776	61.6	RSV-B	3008.8	2209	6049	124	B.D.E.1	good	3	99.98
69	HUNSC_ITER_150417178	22.5	2378610	667911	28.1	RSV-A	5034.01	6839	3829	225	A.D.1	good	0	100	143357	112400	78.4	RSV-A	4302.8	6108	5136	211	A.D.1	good	0	100
70	HUNSC_ITER_150440043	23	1556362	509195	32.7	RSV-B	4195.68	2551	7119	148	B.D.E.1	good	1	99.99	237259	207372	87.4	RSV-B	7931.6	5343	16660	127	B.D.E.1	good	2	99.99
71	HUNSC_ITER_150369312	23	3165358	1282001	40.5	RSV-A	10745.6	23680	15201	239	A.D.5.2	good	0	100	251060	197679	78.7	RSV-A	8620.5	19092	14738	216	A.D.5.2	bad	117	99.23
72	HUNSC_ITER_150415883	23.18	1041620	84335	8.1	RSV-A	216.4	119	49	202	A.D.4	good	2394	84.28	243943	147062	60.3	RSV-A	5546.3	9582	6412	304	A.D.4	bad	61	99.6
73	HUNSC_ITER_150369824	24	1929444	410715	21.3	RSV-B	2295.3	461	358	118	B.D.E.1	good	890	94.15	140154	126963	90.6	RSV-B	5113.4	5734	9960	118	B.D.E.1	good	3	99.98
74	HUNSC_ITER_150427241	24	1321882	512922	38.8	RSV-A	3905.13	6600	2611	222	A.D.1	good	21	99.86	133362	128301	96.2	RSV-A	5296.3	8294	6639	213	A.D.1	good	0	100
75	HUNSC_ITER_150387424	25	1379940	167076	12.1	RSV-B	180.79	16	23	87	B.D.E.1	mediocre	4798	68.46	66092	25229	38.2	RSV-B	1012.6	630	2149	140	B.D.E.1	bad	59	99.61
76	HUNSC_ITER_150427251	24.81	1920222	363194	18.9	RSV-A	2729.17	2957	1635	222	A.D.1.5	good	35	99.77	133359	118074	88.5	RSV-A	5178	7910	5370	302	A.D.1.5	bad	692	95.45
77	HUNSC_ITER_150376764rep	25.56	1809510	204944	11.3	RSV-B	1564.61	279	345	132	B.D.E.1	good	1576	89.63	100986	80806	80	RSV-B	3053.3	2723	5436	117	B.D.E.1	good	1402	90.79
78	HUNSC_ITER_150382607	25.2	858056	103791	12.1	RSV-A	501.13	1506	302	202	A.D.5.2	good	1580	88.85	75327	38307	50.9	RSV-A	1688.7	4056	2898	246	A.D.5.2	mediocre	2389	84.31
79	HUNSC_ITER_150427328	26	1727038	518970	30	RSV-B	3893.91	245	56	128	B.D.E.1	good	1324	91.3	109529	101768	92.9	RSV-B	3977.7	4780	6605	122	B.D.E.1	good	1315	91.36
80	HUNSC_ITER_150358960	25.5	2638556	688287	26.1	RSV-A	5199.68	9900	3827	218	A.D.1	good	5	99.97	166848	150291	90.1	RSV-A	6153.3	14946	8766	205	A.D.1	good	0	100
81	HUNSC_ITER_150427125	26.79	1094990	130790	11.9	RSV-B	96.71	3	3	57	B.D.E.1	good	6898	54.66	67450	54133	80.3	RSV-B	1771.1	1198	2883	146	B.D.E.1	bad	1443	90.52
82	HUNSC_ITER_150436461	26.26	2200992	23152	1.1	RSV-A	34.02	24	15	174	A.D.1.5	good	4044	73.44	109185	57576	52.7	RSV-A	2069	2302	1331	221	A.D.1.5	good	0	100
83	HUNSC_ITER_150358983	27.9	2107924	102077	4.8	RSV-B	261.63	18	221	87	B.D.E.1	good	4060	73.3	81794	60083	73.5	RSV-B	2185.4	1844	4892	118	B.D.E.1	mediocre	2328	84.71
84	HUNSC_ITER_150421813	27	2112488	353368	16.7	RSV-A	1617.75	1370	783	213	A.D.1.5	good	354	97.67	154292	133011	86.2	RSV-A	5706.6	9077	6080	196	A.D.1.5	good	1555	89.79
85	HUNSC_ITER_150359633	28	2322630	118321	5.1	RSV-B	181.71	68	60	89	B.D.E.1	good	4487	70.5	89128	65219	73.2	RSV-B	2279.6	2209	3652	126	B.D.E.1	bad	1687	88.92
86	HUNSC_ITER_150432677	28	1918130	15066	0.8	RSV-A (by assembly)	1.73	1	1	26	A.D.1.5	good	12834	14.96	65825	16394	24.9	RSV-A	509	160	121	228	A.D.1.5	mediocre	1342	91.19
87	HUNSC_ITER_150436416	30	2395760	62256	2.6	RSV-B	15.41	2	13	36	B.D.E.1	good	9184	39.65	56720	23581	41.6	RSV-B	636.3	2	2177	347	B.D.E.1	bad	1395	90.84
88	HUNSC_ITER_150372850	29	1178064	49580	4.2	RSV-A	216.97	357	202	184	A.D.3.1	good	3291	78.38	22250	17440	78.4	RSV-A	494.7	872	2	442	A.D.3.1	bad	3518	76.89
89	HUNSC_ITER_150440528	13.2	2037578	75019	3.7	RSV-A	11.35	11	7	116	A.D.1.5	good	7241	52.44	134775	102613	76.1	RSV-A	2879.53	5594	2941	327	A.D.1.5	mediocre	0	100
90	HUNSC_ITER_150376652rep	15	2648962	1105310	41.7	RSV-B	9268.02	9697	11564	158	B.D.E.1	good	0	99.99	200395	185817	92.7	RSV-B	5951.96	7076	8548	120	B.D.E.1	good	0	100
91	HUNSC_ITER_150440796	15.37	5009526	2296468	45.8	RSV-A	19106.2	27068	21784	257	A.D.5.1	good	0	100	155083	148680	95.9	RSV-A	5163.82	8722	7343	234	A.D.5.1	good	0	100
92	HUNSC_ITER_150382853	17	1393818	228635	16.4	RSV-B	1595.68	505	893	121	B.D.E.1	good	371	97.56	127204	91072	71.6	RSV-B	2406.92	2443	2668	119	B.D.E.1	good	3	99.98
93	HUNSC_ITER_150440036	16.26	2798976	841605	30.1	RSV-A	7054.14	16041	10782	241	A.D.5.1	good	0	100	122687	110842	90.3	RSV-A	4104.49	8156	4931	216	A.D.5.1	good	0	100
94	HUNSC_ITER_150374258	17	2274956	786699	34.6	RSV-B	6535.13	4229	9525	145	B.D.E.1	good	0	99.99	149059	131647	88.3	RSV-B	4294.32	4389	6370	122	B.D.E.1	good	0	100
95	HUNSC_ITER_150369358	17	2210546	775995	35.1	RSV-A	6180.39	12708	7325	227	A.D.5.2	good	22	99.86	121346	117143	96.5	RSV-A	4099.56	8099	5149	203	A.D.5.2	good	0	100
96	HUNSC_ITER_150368106	17.83	2067284	287063	13.9	RSV-B	2099.05	958	1837	146	B.D.E.1	good	669	95.6	150040	127554	85	RSV-B	3993.78	3348	6338	127	B.D.E.1	good	0	100
97	HUNSC_ITER_150363466	18	1440658	190662	13.2	RSV-B	1452.73	692	1947	136	B.D.E.1	good	725	95.23	147687	132491	89.7	RSV-B	4042.33	3415	6377	123	B.D.E.1	good	3	99.98
98	HUNSC_ITER_150427302	18.29	2185442	773723	35.4	RSV-A	6437.37	10873	5148	264	A.D.4	good	6	99.96	111989	106317	94.9	RSV-A	3642.15	6903	4813	245	A.D.4	good	0	100
99	HUNSC_ITER_150363424	18.5	1832558	362674	19.8	RSV-B	2555.21	468	1285	142	B.D.E.1	good	649	95.73	82193	77694	94.5	RSV-B	2070.39	2387	2919	137	B.D.E.1	mediocre	3	99.98
100	HUNSC_ITER_150427910	18.95	1888846	580846	30.8	RSV-A	4738.47	7189	5048	231	A.D.1.5	good	0	100	143199	136992	95.7	RSV-A	4847.32	9300	5478	406	A.D.1.5	bad	7	99.95
101	HUNSC_ITER_150368804	18.98	2195824	704058	32.1	RSV-B	5624.23	3506	2448	146	B.D.E.1	good	74	99.49	107395	101168	94.2	RSV-B	3322.88	3739	5226	122	B.D.E.1	good	3	99.98
102	HUNSC_ITER_150421860	19.38	1605548	347030	21.6	RSV-A	2560.12	3610	3204	233	A.D.1.5	good	0	100	126495	114457	90.5	RSV-A	3788.06	6443	4699	221	A.D.1.5	good	0	100
103	HUNSC_ITER_150385966	19.27	1500862	89370	6	RSV-B	130.86	46	96	101	B.D.E.1	good	3695	75.71	53205	23417	44	RSV-B	103.21	2	814	454	B.D.E.1	bad	677	95.55
104	HUNSC_ITER_150421687	19.97	2426098	423392	17.5	RSV-A	3398.76	6823	3452	163	A.D.1	good	5398	64.54	136092	67026	49.3	RSV-A	1690.72	2471	1680	215	A.D.1	good	0	100
105	HUNSC_ITER_150363730	19.7	1601332	316391	19.8	RSV-B	2643.2	1376	3839	144	B.D.E.1	good	1	99.98	142348	96863	68	RSV-B	2689.14	1395	4529	127	B.D.E.1	good	2	99.99
106	HUNSC_ITER_150421821	20.17	2155972	391219	18.1	RSV-A	3067.57	3945	2828	230	A.D.1.5	good	0	100	126420	90894	71.9	RSV-A	2858.43	4275	2799	343	A.D.1.5	bad	0	100
107	HUNSC_ITER_150394109	20	1121972	258467	23	RSV-B	1524.54	528	59	153	B.D.E.1	good	835	94.51	67052	47413	70.7	RSV-B	1050.53	1587	628	268	B.D.E.1	bad	661	95.66
108	HUNSC_ITER_150421654	20.6	2918982	791841	27.1	RSV-A	6194.79	8195	6010	239	A.D.1.5	good	0	100	244728	158718	64.9	RSV-A	6260.08	10546	6560	213	A.D.1.5	good	2	99.99
109	HUNSC_ITER_150363832	20	1953892	347761	17.8	RSV-B	2523.72	662	2783	139	B.D.E.1	good	293	98.06	113027	90274	79.9	RSV-B	2595.2	1843	4146	117	B.D.E.1	good	3	99.98
110	HUNSC_ITER_150421811	21	2424096	750080	30.9	RSV-A	5278.34	6132	3892	233	A.D.1.5	good	0	100	140947	107926	76.6	RSV-A	3433.84	5087	3156	307	A.D.1.5	mediocre	3	99.98
111	HUNSC_ITER_150369445	20	2649420	753202	28.4	RSV-B	6355.58	6744	10643	145	B.D.E.1	good	1	99.99	136304	105396	77.3	RSV-B	3409.47	4609	6431	121	B.D.E.1	good	3	99.98
112	HUNSC_ITER_150427253	21.07	1434688	86993	6.1	RSV-A	350.12	536	292	248	A.D.4	good	505	96.68	157770	132225	83.8	RSV-A	4262.87	8987	5879	242	A.D.4	good	0	100
113	HUNSC_ITER_150363980	20.8	1395030	88936	6.4	RSV-B	472.87	193	239	137	B.D.E.1	good	439	97.11	85702	72887	85	RSV-B	2067.12	1671	3784	125	B.D.E.1	good	2	99.99
114	HUNSC_ITER_150368712	22.2	1946600	365407	18.8	RSV-A	1972.75	4424	1358	211	A.D.1	good	739	95.15	65992	58720	89	RSV-A	1851.35	3468	2326	205	A.D.1	good	0	100
115	HUNSC_ITER_150382667	21.6	1284280	273974	21.3	RSV-B	1019.1	163	118	123	B.D.E.1	good	2008	86.78	43216	33914	78.5	RSV-B	606.63	2	1310	474	B.D.E.1	bad	7	99.95
116	HUNSC_ITER_150427310	22.22	1550512	465116	30	RSV-A	3414.89	2547	1356	227	A.D.1.5	good	156	98.98	94265	86255	91.5	RSV-A	3143.7	7005	3593	220	A.D.1.5	good	0	100
117	HUNSC_ITER_150363617	22	1496714	38661	2.6	RSV-B	69.45	23	23	77	B.D.E.1	good	5846	61.57	64810	50188	77.4	RSV-B	1372.19	2179	2286	122	B.D.E.1	good	3	99.98
118	HUNSC_ITER_150432570	22.35	1701494	43588	2.6	RSV-A	82.52	37	25	142	A.D.1.5	good	6262	58.87	83968	68376	81.4	RSV-A	2320.62	3747	2151	317	A.D.1.5	bad	0	100
119	HUNSC_ITER_150369182	22.65	1204572	102513	8.5	RSV-B	220.21	17	9	77	B.D.E.1	good	5734	61.18	44860	39632	88.3	RSV-B	1208.31	1969	1713	277	B.D.E.1	bad	3	99.98
120	HUNSC_ITER_150421131	23	1349562	403123	29.9	RSV-A	2944.66	3540	1967	228	A.D.1.5	good	87	99.43	65277	56556	86.6	RSV-A	1626.34	2364	1544	236	A.D.1.5	good	0	100
121	HUNSC_ITER_150374059	23	2151906	309550	14.4	RSV-B	2494.88	386	694	125	B.D.E.1	good	2197	85.56	80665	68360	84.7	RSV-B	2138.1	2970	3207	159	B.D.E.1	mediocre	3	99.98
122	HUNSC_ITER_150358959	23.7	2842726	922659	32.5	RSV-A	7635.5	18310	11236	219	A.D.5.2	good	103	99.32	92091	63236	68.7	RSV-A	2129.04	4220	2899	202	A.D.5.2	good	0	100
123	HUNSC_ITER_150372035	23.22	1161432	57474	4.9	RSV-B	422.33	48	314	121	B.D.E.1	good	2635	82.67	50530	39057	77.3	RSV-B	1089.36	1357	1998	122	B.D.E.1	mediocre	846	94.44
124	HUNSC_ITER_150421577	24.3	1708678	390750	22.9	RSV-A	2563.4	1607	1024	225	A.D.1.5	good	27	99.82	83999	71903	85.6	RSV-A	2190.55	3209	1821	292	A.D.1.5	good	0	100
125	HUNSC_ITER_150427069	23.92	1680406	167319	10	RSV-B	488.58	13	36	91	B.D.E.1	good	3731	75.48	65259	53879	82.6	RSV-B	1744.31	2411	2204	129	B.D.E.1	good	3	99.98
126	HUNSC_ITER_150376105	24.6	1564168	39159	2.5	RSV-A	180.21	416	164	165	A.D.1	good	4274	71.92	70620	59204	83.8	RSV-A	1770.58	3890	2403	207	A.D.1	good	0	100
127	HUNSC_ITER_150372789	25	1144556	56738	5	RSV-B	58.58	7	57	69	B.D.E.1	good	6451	57.59	57512	33160	57.7	RSV-B	762.7	858	788	351	B.D.E.1	bad	293	98.08
128	HUNSC_ITER_150372018	25	1823442	34582	1.9	RSV-A	162.52	430	111	170	A.D.1	good	2823	81.46	62440	48569	77.8	RSV-A	1346.89	2349	1545	194	A.D.1	good	0	100
129	HUNSC_ITER_150359443	26	1777996	80817	4.5	RSV-B	9.61	4	13	41	B.D.E.1	good	9097	40.2	33511	13460	40.2	RSV-B	7.34	6	10	690	B.D.E.1	bad	360	97.64
130	HUNSC_ITER_150427478	25.3	1817826	374660	20.6	RSV-A	2565.9	2933	1805	215	A.D.1.5	good	694	95.44	116190	105089	90.4	RSV-A	3921.55	8081	4665	377	A.D.1.5	bad	0	100
131	HUNSC_ITER_150358945	23.6	2049462	271225	13.2	RSV-B	2054.1	1165	1187	116	B.D.E.1	good	1679	88.96	46777	39467	84.4	RSV-B	1272.76	2523	1770	129	B.D.E.1	bad	672	95.59
132	HUNSC_ITER_150427517	25.82	1766754	414183	23.4	RSV-A	2205.78	1602	760	210	A.D.1.5	good	797	94.77	73296	70825	96.6	RSV-A	2550.96	5373	2981	252	A.D.1.5	mediocre	0	100
133	HUNSC_ITER_150363848	14.3	2407810	903130	37.5	RSV-B	7525	6343	12436	154	B.D.E.1	good	0	99.99	76768	68403	89.1	RSV-B	2373.16	2529	3395	123	B.D.E.1	good	3	99.98
134	HUNSC_ITER_150436476	14.39	3993538	1803522	45.2	RSV-A	15225.1	19508	18250	246	A.D.1.5	good	0	100	75952	74075	97.5	RSV-A	3084.8	5479	3625	226	A.D.1.5	good	0	100
135	HUNSC_ITER_150374525	15.61	2736564	938079	34.3	RSV-B	7775.74	5538	13771	148	B.D.E.1	mediocre	0	99.99	49545	40590	81.9	RSV-B	1476.04	1760	2274	124	B.D.E.1	mediocre	3	99.98
136	HUNSC_ITER_150374038	16.24	2488154	578977	23.3	RSV-A	4790.39	7595	5834	211	A.D.5.2	good	691	93.42	98402	76960	78.2	RSV-A	3067.85	5746	3947	204	A.D.5.2	good	0	100
137	HUNSC_ITER_150405343	17	3403252	1052449	30.9	RSV-B	7998.08	6338	11388	151	B.D.E.1	good	3077	79.78	93649	72067	77	RSV-B	2480.46	2606	4378	121	B.D.E.1	good	3	99.98
138	HUNSC_ITER_150440211	16.4	2735542	1195185	43.7	RSV-A	10070.6	21024	14408	242	A.D.5.2	good	0	100	66226	64197	96.9	RSV-A	2714.64	6617	4526	220	A.D.5.2	good	0	100
139	HUNSC_ITER_150377543	17.1	2158476	779334	36.1	RSV-B	6200.08	3585	13169	149	B.D.E.1	good	8	99.94	29397	23817	81	RSV-B	803.99	828	1230	125	B.D.E.1	good	3	99.98
140	HUNSC_ITER_150369271	17.23	1882128	214295	11.4	RSV-A	1266.54	3252	1244	217	A.D.5.2	good	1244	91.66	59436	55273	93	RSV-A	2092.53	4555	3262	213	A.D.5.2	good	0	100
141	HUNSC_ITER_150376508	17.97	2118428	609814	28.8	RSV-B	5065.94	3786	6994	142	B.D.E.1	good	0	99.99	59831	53488	89.4	RSV-B	1875.14	2069	2884	117	B.D.E.1	good	3	99.98
142	HUNSC_ITER_150372803	18	1615580	425564	26.3	RSV-A	3554.83	5970	5398	221	A.D.5.2	good	942	93.81	45314	40895	90.2	RSV-A	1585.13	3346	2528	214	A.D.5.2	good	0	100
143	HUNSC_ITER_150368950	18	2117062	698810	33	RSV-B	5853.24	5436	6556	150	B.D.E.1	good	0	99.99	33409	30249	90.5	RSV-B	1093.82	686	1362	131	B.D.E.1	good	3	99.98
144	HUNSC_ITER_150436274	18.5	3326196	888395	26.7	RSV-A	7502.16	9848	9887	234	A.D.1.5	good	0	100	85608	70739	82.6	RSV-A	2961.82	5517	3322	225	A.D.1.5	good	76	99.5
145	HUNSC_ITER_150359439	18.9	3384832	1103868	32.6	RSV-B	9200.4	9858	16340	143	B.D.E.1	good	0	99.99	44372	34870	78.6	RSV-B	1201.28	1159	2072	117	B.D.E.1	good	3	99.98
146	HUNSC_ITER_150421591	19.15	2175800	681028	31.3	RSV-A	5276.05	7055	3745	260	A.D.4	good	0	100	39123	33840	86.5	RSV-A	1229.67	1960	1356	243	A.D.4	good	0	100
147	HUNSC_ITER_150377351	19.07	1392164	191067	13.7	RSV-B	1186.06	352	165	104	B.D.E.1	good	2474	83.74	18833	12646	67.1	RSV-B	400.33	435	26	215	B.D.E.1	bad	1932	87.31
148	HUNSC_ITER_150421890	19.73	2764260	666433	24.1	RSV-A	5079.3	6240	4733	237	A.D.1.5	good	0	100	51028	45000	88.2	RSV-A	1644.38	2384	1661	262	A.D.1.5	bad	583	96.17
149	HUNSC_ITER_402061112	19.62	1419562	91346	6.4	RSV-B	449.95	57	198	109	B.D.E.1	good	3282	78.42	46107	36551	79.3	RSV-B	1237.87	1178	1991	123	B.D.E.1	good	3	99.98
150	HUNSC_ITER_150372137	20	814258	178827	22	RSV-A	1389.64	2840	1671	216	A.D.5.2	good	1121	92.62	51018	46376	90.9	RSV-A	1763.82	3884	2887	213	A.D.5.2	good	0	100
151	HUNSC_ITER_150363705	19.9	2003664	118135	5.9	RSV-B	746.85	445	922	128	B.D.E.1	good	1854	87.8	31996	25879	80.9	RSV-B	900.79	773	1594	120	B.D.E.1	good	3	99.98
152	HUNSC_ITER_150427037	20.79	2540576	766764	30.2	RSV-B	5648.65	4242	3335	147	B.D.E.1	good	5	99.96	41795	37944	90.8	RSV-B	1295.73	1277	1878	129	B.D.E.1	good	3	99.98
153	HUNSC_ITER_150368747	21	1038786	43273	4.2	RSV-A	191.24	1619	83	256	A.D.3	good	1955	87.16	46229	40428	87.5	RSV-A	1386.84	2506	1598	202	A.D.3	good	0	100
154	HUNSC_ITER_150368740	20	2407806	917852	38.1	RSV-B	7882.01	6335	3076	143	B.D.E.1	good	63	99.58	45729	41877	91.6	RSV-B	1480.51	1994	2938	121	B.D.E.1	good	3	99.98
155	HUNSC_ITER_150432609	21.01	1952008	52736	2.7	RSV-A	113.83	25	23	171	A.D.4	good	2621	82.78	42966	32053	74.6	RSV-A	1006.17	1644	1146	242	A.D.4	good	0	100
156	HUNSC_ITER_150387665	20.75	1277608	150291	11.8	RSV-B	1039.54	579	1036	131	B.D.E.1	good	1610	89.42	28709	22569	78.6	RSV-B	668.33	503	1237	124	B.D.E.1	good	3	99.98
157	HUNSC_ITER_150376823	21.5	1430886	77210	5.4	RSV-A	490.67	647	405	202	A.D.5.2	good	806	89.85	48665	35857	73.7	RSV-A	1311.01	2855	1997	214	A.D.5.2	good	0	100
158	HUNSC_ITER_150377343	21.5	1637316	178661	10.9	RSV-B	601.47	100	154	113	B.D.E.1	good	0	99.99	22666	13179	58.1	RSV-B	302.7	27	550	177	B.D.E.1	bad	1049	93.11
159	HUNSC_ITER_150427718	22.2	2099700	771433	36.7	RSV-A	6038.99	7090	4159	232	A.D.1.5	good	0	100	42801	40490	94.6	RSV-A	1647.47	3462	1978	218	A.D.1.5	good	0	100
160	HUNSC_ITER_150380944	21.9	1945898	239326	12.3	RSV-B	963.13	67	674	114	B.D.E.1	good	2143	85.92	20546	16488	80.2	RSV-B	460.68	221	942	109	B.D.E.1	bad	688	95.48
161	HUNSC_ITER_150421355	22.3	1093898	256900	23.5	RSV-A	2069.69	2507	2300	231	A.D.1.5	good	0	100	51422	45546	88.6	RSV-A	1927.57	3255	2093	372	A.D.1.5	bad	309	97.97
162	HUNSC_ITER_150372617	22.43	1321660	57104	4.3	RSV-B	377.26	33	183	102	B.D.E.1	good	3110	79.55	29419	21110	71.8	RSV-B	657.23	417	1281	155	B.D.E.1	bad	399	97.38
163	HUNSC_ITER_150380863	22.82	1274482	65182	5.1	RSV-A	23.68	62	18	152	A.D.5.2	good	4386	63.87	16841	8670	51.5	RSV-A	195.49	733	420	207	A.D.5.2	bad	3341	78.06
164	HUNSC_ITER_150359453	23	2156140	404173	18.7	RSV-B	2718.33	1586	2883	139	B.D.E.1	good	416	97.25	17022	11449	67.3	RSV-B	280.63	4	428	206	B.D.E.1	bad	2665	82.49
165	HUNSC_ITER_150359151	23.37	2299176	172655	7.5	RSV-A	1016.99	4949	724	205	A.D.1	good	1867	87.73	29272	20202	69	RSV-A	551.67	935	610	329	A.D.1	bad	730	95.21
166	HUNSC_ITER_150376165	23	1473888	104923	7.1	RSV-B	168.69	10	45	90	B.D.E.1	good	4209	72.33	18710	13898	74.3	RSV-B	422.83	506	342	133	B.D.E.1	bad	3	99.98
167	HUNSC_ITER_150372764	24	1314220	24934	1.9	RSV-A	4.05	6	6	54	A.D.5.2	good	8988	33.54	34244	23244	67.9	RSV-A	686.59	1889	1081	226	A.D.5.2	mediocre	0	100
168	HUNSC_ITER_150369085	23.8	1271062	109345	8.6	RSV-B	328.98	68	43	107	B.D.E.1	good	3817	74.9	29983	25801	86.1	RSV-B	877.23	1190	1746	130	B.D.E.1	bad	1192	92.17
169	HUNSC_ITER_150415208	24.3	1165784	108566	9.3	RSV-A	69.31	43	23	143	A.D.1.5	good	5562	63.47	21239	17936	84.4	RSV-A	548.39	1082	609	406	A.D.1.5	bad	129	99.15
170	HUNSC_ITER_150369486	24.12	1139260	113798	10	RSV-B	260.94	13	6	73	B.D.E.1	good	5756	62.17	24828	19359	78	RSV-B	595.45	802	1059	156	B.D.E.1	bad	156	98.98
171	HUNSC_ITER_150432059_rep	24.89	1554470	90592	5.8	RSV-A	363.14	281	166	198	A.D.1.5	good	1120	92.64	27626	22503	81.5	RSV-A	650.43	130	80	256	A.D.1.5	bad	429	97.18
172	HUNSC_ITER_150427675	25	1705142	179108	10.5	RSV-A	658.43	862	305	207	A.D.1	good	1202	92.11	30681	25494	83.1	RSV-A	834.3	1477	1036	217	A.D.1	good	0	100
173	HUNSC_ITER_150368741	26	1211458	66117	5.5	RSV-B	66.06	6	16	62	B.D.E.1	good	5804	61.85	24807	19687	79.4	RSV-B	645.35	532	1244	119	B.D.E.1	good	3	99.98
174	HUNSC_ITER_150415211	25.73	1290568	79044	6.1	RSV-A	5.14	7	4	77	A.D.1	good	9750	35.95	16504	9774	59.2	RSV-A	211.47	443	248	267	A.D.1	mediocre	926	93.92
175	HUNSC_ITER_150421526	25.98	1329176	144817	10.9	RSV-A	237.31	82	43	174	A.D.1.5	good	1677	80.79	14565	9310	63.9	RSV-A	172.13	170	47	340	A.D.1.5	bad	1323	91.31

## Sheet: Table S3
Table S3. Coverage per amplicon of all samples sequenced with Illumina and ONT.
			Illumina coverage (x)											Oxford Nanopore Technologies coverage (x)
#	SAMPLE	Ct	CLASSIFICATION	AMP_1	AMP_2	AMP_3	AMP_4	AMP_5	AMP_6	AMP_7	AMP_8	AMP_9	AMP_10	CLASSIFICATION	AMP_1	AMP_2	AMP_3	AMP_4	AMP_5	AMP_6	AMP_7	AMP_8	AMP_9	AMP_10
1	HUNSC_ITER_150432016	13.58	RSV-A	4773.2	16646.2	18573.6	16835.8	10240.9	17147.3	7864.06	8651.43	8040.42	17892.6	RSV-A	417.91	2306.02	3802.31	4143.09	2320.85	3071.56	1210.13	2550.04	2457.61	3394.93
2	HUNSC_ITER_150376373	13.7	RSV-B	16408	13760.9	3229.3	9245.5	11943.5	9419.01	10486.7	2788.11	7177.34	17057.7	RSV-B	978.55	1230.27	1816.08	1868.85	2278.13	1789.79	915.49	870.32	2033.4	3208.17
3	HUNSC_ITER_150368633	15	RSV-A	15867.1	18762	19150.3	20904.5	12362.9	2741.69	8835.7	6744.71	7439.39	3274.1	RSV-A	333.41	2200.74	3589.77	4464.57	2031.92	443.89	1159.95	824.4	2666.6	1109.84
4	HUNSC_ITER_402076348	15.82	RSV-B	15743.7	9015.03	3835.41	8785.7	18137	13122.1	15380.4	8298.58	10676.7	15996.9	RSV-B	1591.48	1691.89	3096.33	2408.89	3745.4	2511.79	1680.93	1774.69	3821.89	4400.58
5	HUNSC_ITER_150421684	16.4	RSV-A	14230.2	15759.5	14573.3	15228.8	9248.04	3291.96	6773.5	4253.68	6746.7	16040.7	RSV-A	369.81	1438.68	2724.68	3509.77	1602.68	272.1	1108.12	1773.78	2159.27	1784.82
6	HUNSC_ITER_150376617	17.29	RSV-A	7843.01	4985.03	1338.8	2158.27	2932.4	1419.39	2277.95	128.25	2553.85	8166.52	RSV-B	787.17	2378.63	2864.38	2245.63	3154.86	2270.4	1040.44	1130.09	3357.58	4091.83
7	HUNSC_ITER_150377427	16.2	RSV-B	14883.1	10290.7	1596.07	4751.66	9261.95	5749.8	5754.43	1423.46	6000.64	20223.7	RSV-B	589.38	1132.59	1850.28	2293.19	2172.88	1915.09	761.18	935.12	2030.18	3635.98
8	HUNSC_ITER_150427438	18	RSV-A	11919	20248.2	13554.1	15795.4	5816.42	2259.93	4137.92	1716.97	4650.03	18682.5	RSV-A	689.87	3461.3	4261.57	7412.47	2525.5	3102.55	1010.66	665.3	3003.91	6631.63
9	HUNSC_ITER_150385640	17.89	RSV-B	3495.26	3315.44	549.02	2482.24	5842.27	2834.44	3743.83	810.6	4641.76	19947.4	RSV-B	368.76	860.81	1343.08	1758.01	1695.21	1754.18	386.94	514.73	1377.15	3029.47
10	HUNSC_ITER_150369670	18	RSV-A	10642.1	12753.7	9179.07	9674.5	4880.74	2983.39	2061.97	814.78	1445.74	624.94	RSV-A	616.72	3403.62	4998.55	6769.89	2540.06	2838.39	1020.62	2650.68	1843.48	1329.84
11	HUNSC_ITER_150369890	18.84	RSV-B	19292.8	6434.76	1745.63	6945.11	4461.12	5624.02	7038.05	1576.05	5519.72	24645.6	RSV-B	1105.47	1731.44	2237.33	3206.67	2843.92	3021.21	766.02	1442.4	2396.49	5431.27
12	HUNSC_ITER_150427379	18.92	RSV-A	4014.9	24178.7	14698.3	14040	4954.41	10769	1067.66	336.15	3225.34	18658.7	RSV-A	363.74	2582.33	3711.55	5892.18	1837.15	2209.64	397.98	1177.53	1336.81	4831.09
13	HUNSC_ITER_150380137	19.1	RSV-B	7451.91	2356.69	388.19	1796.17	2124.32	1574.06	1476.21	308.24	2613.52	12757.8	RSV-B	649.79	947.8	1127.08	1440.98	1615.98	1813.7	323.4	400.08	1416.83	3389.7
14	HUNSC_ITER_150436454	19.75	RSV-A	5004.46	6057.3	4232.49	5178.75	2407.44	1009.49	1214.11	598.44	955.94	4274.94	RSV-A	333.54	1325.25	1819.02	2402.63	763.1	102.18	496.31	957.05	1347.46	2089.87
15	HUNSC_ITER_150432276	19.69	RSV-B	409.85	208.22	597.99	5394.22	5108.79	7352.38	4724.86	4483.79	4448.34	19613.3	RSV-B	98.56	374.1	641.81	1030.72	851.41	1411.56	268.81	935.74	1186.32	2319.9
16	HUNSC_ITER_150427603	20	RSV-A	2009.97	18236	17886.9	17587.5	8290.31	18392.9	4490.07	4741.03	4423.79	18609.7	RSV-A	253.64	2264.36	3767.92	4282.94	2165.29	2858.37	1196.07	2575.14	2500.03	3711.34
17	HUNSC_ITER_150372904	20	RSV-B	7293.86	1595.44	72.74	266.9	1902.15	542.54	17.22	6.45	1060.18	5510.55	RSV-B	193.99	288.22	367.25	645.13	483.2	737.69	58.2	101.84	543.43	1583.26
18	HUNSC_ITER_150427739	20.26	RSV-A	5727.17	6581.71	3393.29	4080.48	1507.5	353.55	1198.57	296.29	856.98	4713.43	RSV-A	259.9	1300.92	1786.83	2326.34	945.74	923.96	354.25	225.44	1133.5	2669.94
19	HUNSC_ITER_150372302	20	RSV-B	14398.1	4025.74	584.63	2802.26	6356.67	2664.14	3709.56	643.69	2826.4	13655.7	RSV-B	179.06	439.94	609.86	970.95	890.06	1061.04	164.48	304.25	794.86	1979.45
20	HUNSC_ITER_150421880	21	RSV-A	2497.64	1282.43	2889.54	7164.65	2625.88	9474.07	731.73	207.15	1804.35	9907.48	RSV-A	363.34	430.63	2161.21	3144.58	920.32	1732.87	718.12	470.07	1915.06	2935.6
21	HUNSC_ITER_150385535	20.8	RSV-B	8429.96	4642.92	663.89	2171.29	1195.67	1829.28	1139.03	246.39	3943.79	20082.7	RSV-B	622.65	953.78	1042.54	1700.03	1374.35	1733.35	248.08	643.87	1243.89	3367.24
22	HUNSC_ITER_150440103	22	RSV-A	12125.2	14878	11002.6	14047.5	12057.9	14774.8	5102.48	3349.54	3328.03	12822.7	RSV-A	612.78	1526.82	1870.35	2956.33	1323.27	2155.67	862.18	1867.86	1751.88	2990.42
23	HUNSC_ITER_150376955	21.6	RSV-B	6510.63	2502.37	454.35	2191.81	2109.43	2322.07	1644.57	304.3	1842.07	8725.33	RSV-B	136.73	555.24	744.62	1600.81	1084.61	1578.7	142.18	286.82	884.49	3115.52
24	HUNSC_ITER_150363797	22.9	RSV-A	4013.42	3451	1968.29	2993.63	1025.22	325.09	544.92	257.39	117.73	52.22	RSV-A	146.41	918.79	1513.5	2151.08	626.3	79.47	378.35	237.35	787	220.53
25	HUNSC_ITER_150359169	22.1	RSV-B	7161.14	10307.5	3349.89	11801.1	14276.2	8371.51	11335.4	2607.62	7710.68	26554.9	RSV-B	565.61	1218.36	1392.13	2678.39	2108.83	2252.41	266.4	709.18	1653.83	4406.31
26	HUNSC_ITER_150421705	23.1	RSV-A	230.83	1565.01	864.68	532.54	329.26	922.93	217.63	45.14	221.42	1027.57	RSV-A	97.18	782.2	1082.12	1234.66	493.75	1270.16	255.54	544.72	618.09	1328.19
27	HUNSC_ITER_150359719	22.7	RSV-B	4584.78	1024.58	142.88	688.93	823.39	322.28	697.03	134.4	1161.65	6121.62	RSV-B	89.2	243.67	311.41	814.3	434.77	820.09	45.92	78.11	468.04	1765.02
28	HUNSC_ITER_150359718	23.8	RSV-A	14511.2	17684.5	15342.8	17615.2	10771.4	4769.15	4771.08	3414.8	2016.98	926.45	RSV-A	431.65	2118.88	3142.66	4533.71	1339.39	282.63	322.38	301.17	1011.97	696.83
29	HUNSC_ITER_150377986	23.38	RSV-B	656.02	191.72	9.98	40.65	65.66	50.89	33.63	8.98	392.1	2195.98	RSV-B	21.72	106.5	106.83	267.29	180.79	430.07	20.66	18.92	199.72	865.82
30	HUNSC_ITER_150369088	24	RSV-A	10113.4	18511.7	10535.7	12020.5	3472.99	950.63	1059.06	773.84	1238.36	1334.2	RSV-A	266.83	1501.99	1973.33	2844.57	1017.64	388.39	161.62	159.54	763.49	1269.28
31	HUNSC_ITER_150436546	24	RSV-B	4531.04	891.33	26.69	186.56	859.33	181.2	350.22	62.95	834.55	4771.42	RSV-B	59.44	260.53	414.02	1183.22	738.52	1247.26	77.07	117.97	644.25	2716.16
32	HUNSC_ITER_150368972	25	RSV-A	3304.39	17296	6267.32	5343.33	1009.95	756.25	86.25	137.3	319.99	152.58	RSV-A	195.26	1856.89	2209.8	3301.07	988.18	1345	240.44	782.85	414.32	499.54
33	HUNSC_ITER_150377014	24.52	RSV-B	18.53	50.75	16.03	89.19	295.2	112.03	224.35	43.86	709.85	4211.3	RSV-B	40.31	191.98	240.96	678.95	320.64	948.39	58.74	173.65	410.59	1722.87
34	HUNSC_ITER_402076432	25.29	RSV-A	159.92	1073.22	604.29	680.08	464.67	2397.33	160.97	23.19	176.71	1047.26	RSV-A	96.29	637.4	1190.77	1767.78	496.56	1484.22	171.71	446.72	393.95	1488.74
35	HUNSC_ITER_150374192	25	RSV-B	5880.38	3763.34	1051.32	4037.84	11883.5	4330.5	7582.38	1448.93	3865.74	14176.5	RSV-B	578.36	793.48	1132.09	1402.17	1589.06	1376.16	467.18	596.11	1362.54	2436.65
36	HUNSC_ITER_150421969	26	RSV-A	9914.35	16520.3	11602	9862.47	4113.68	1106.71	2968.22	1784.17	3739.18	14559.2	RSV-A	377.43	1268.93	1898.62	2215.57	889.59	753.5	469.58	276.82	1114.04	1837.68
37	HUNSC_ITER_150436995	25.98	RSV-B	127.97	45.04	6.35	27.09	108.87	31.12	68.17	15.85	281.16	1637.39	RSV-B	33.38	158.87	133.03	380.79	168.5	902.07	35.7	44.4	361.95	1692.1
38	HUNSC_ITER_150427746	26.67	RSV-A	388.27	2490.37	727.43	1303.1	659.63	3505.29	200.12	4.21	224	1273.21	RSV-A	125.44	1024.91	872.59	2116.04	462.36	1061.09	100.34	142.62	320.48	1623.91
39	HUNSC_ITER_150387142	26.31	RSV-B	34.4	33.22	4.26	6.53	5.84	10.32	9.68	4.69	113.56	725.55	RSV-B	8.37	34.63	66.64	159.18	95.3	267.32	12.8	4.11	124.9	543.23
40	HUNSC_ITER_150372216	27	RSV-A	97.63	78.12	34.57	89.47	39.98	196.52	12.21	2.01	10.64	53.95	RSV-A	44.76	309.38	249.52	1020.92	208.16	535.23	50.11	20.45	138.63	666.6
41	HUNSC_ITER_150369341	26.82	RSV-B	56.89	26.47	2.22	6.49	15.48	14.93	14.38	4.67	134.23	863.25	RSV-B	42.74	159.19	142.33	525.05	172.19	709.41	28.49	30.75	284.58	1665.15
42	HUNSC_ITER_150432351	28.1	RSV-A	6.86	81.86	28.72	14.55	12.47	71.86	8.72	2.3	15.9	83.61	RSV-A	107.28	801.25	602.75	796.97	245.69	1089.24	171.08	499.69	415.64	1834.25
43	HUNSC_ITER_150374133	27.67	RSV-B	29.78	16.91	1.6	6.81	20.79	26.29	11.44	2.12	46.75	329.2	RSV-B	14.35	61.04	101.76	379.2	156.54	643.02	28.75	50.44	235.56	1221.61
44	HUNSC_ITER_150421348	29.8	RSV-A	1.99	14.52	7.49	5.65	4.31	16.84	2.24	0.78	5.11	20.15	RSV-A	27.82	195.56	272.77	396.2	142.16	594.25	61.25	131.86	108.66	524.57
45	HUNSC_ITER_150372295	28	RSV-B	1904.62	378.09	6.07	36.69	106.05	31.63	73.7	13.8	366.4	2189.77	RSV-B	13.1	50.15	97.32	318.75	156.09	385.99	13.24	9.99	170.62	803.98
46	HUNSC_ITER_150440505	13.23	RSV-B	18827.1	15988.5	9827.55	18977.5	23388.6	20346.9	17263.3	8746.32	15591.5	18962.5	RSV-B	5600.75	4422.3	6695.13	4760.53	6346.26	5736.61	4057.43	1551.6	6745.81	7688.05
47	HUNSC_ITER_150436036	14.33	RSV-A	10552.2	7152.67	14356.1	19787.3	10176.8	5007.56	10272.2	9877.94	9629.43	15835.2	RSV-A	2153.98	1921.27	8348.12	9557.06	5095.22	2040.87	5596.41	5069.52	9140.69	8000.74
48	HUNSC_ITER_150440799	14.29	RSV-B	20452.3	21323.9	8518.29	23203.2	26050	22070.2	20517.2	17424.3	17203.4	21763	RSV-B	1271.69	2937.9	5945.87	4215.62	6431.15	4686.17	3346.55	1826.66	3184.43	6049.76
49	HUNSC_ITER_150369193	16.4	RSV-A	8786.32	3263.34	8878.8	16364.9	6405.87	12971.9	3712.93	2492.06	4090.12	12939.3	RSV-A	2883.25	5028.68	18812	21312.7	4694.12	11344	12510.7	12545.9	20376.9	19005.1
50	HUNSC_ITER_150372194	16	RSV-B	19649	8076.67	1967.65	5569.65	13893.9	6103.56	490.88	531.76	5111.09	17900.8	RSV-B	7914.66	7270.36	12076.3	11055.4	15794.2	11601.8	792.83	2170.6	12532.8	16430.8
51	HUNSC_ITER_100054504	17	RSV-B	21855.1	15310.7	3202.17	8907.03	17590.3	8079.34	4077.6	2543.37	9849.79	17695.3	RSV-B	10030	11464.1	21002.6	18315.5	26086.5	18212.9	1853.25	3660.8	21147.1	25716.8
52	HUNSC_ITER_150421674	16.62	RSV-A	12441.5	15917.6	11197.2	9787.42	7589.97	2525.5	5130.9	1699.56	4606.86	15083.3	RSV-A	1162.38	5809.21	8843.11	9959.56	4990.99	3161.35	4020.04	1740.16	7020.52	8648.3
53	HUNSC_ITER_150372323	18	RSV-B	4125.75	2330.49	549.65	2024.42	8285.53	3136.64	5003.52	871.52	2880.86	12981.1	RSV-B	1920.06	3813.07	8473.25	6647.82	12362.1	8581.29	3507.4	1895.33	9079.67	11803
54	HUNSC_ITER_150427047	17.53	RSV-A	9218.65	15635.7	10377.7	10688.2	5010.89	1883.76	2935.74	759.44	3167.03	14531.1	RSV-A	1988.93	8615.49	12762.7	14889.2	7609.86	5167.21	5119.65	2341.66	10025.8	13114.4
55	HUNSC_ITER_150380478	19.06	RSV-B	11525.5	4358.83	585.51	2331.58	5035.57	3595.17	2968.72	634.01	3166.37	14699.9	RSV-B	3093.8	3646.18	7351.13	5978.61	10445.8	7379.7	3116.02	1521.11	7754.98	10373.8
56	HUNSC_ITER_150372783	18	RSV-A	11405.6	7787.45	5524.28	6492.32	3644.89	835.04	2476.45	662.99	836.55	271.97	RSV-A	1496.9	5376.08	6982.47	8704.01	4613.5	2870.24	4959.3	5645.79	7227.86	1549.69
57	HUNSC_ITER_150368250	18.15	RSV-A	4571.59	2635.59	2989.22	5799.14	4913.81	8932	485.13	375.24	1083.21	6198.24	RSV-A	4553.79	8045.87	13025.8	15609.6	10231.9	13795.6	2673.02	8145.59	10250	11665
58	HUNSC_ITER_150363214	19.9	RSV-B	578.8	190.18	32.85	117.52	212.36	217.36	147.04	28.81	479.74	2395.08	RSV-B	1154.03	2170.04	3230.89	1950.6	9230.56	7440.8	626.78	891.78	7840.96	13743.9
59	HUNSC_ITER_150432196	19.2	RSV-A	3826.62	11412.8	4819.85	6035.37	3111.55	1866.41	977.37	309.73	2183.81	12460.7	RSV-A	2019.74	5229.41	6595.82	8051.82	4184.88	2603.93	3719.28	1330.21	5477.53	10637.4
60	HUNSC_ITER_150387016	20	RSV-B	576.46	157.9	7.9	47.69	68.5	67.83	75.59	31.71	243.49	1343.14	RSV-B	1019.27	657.63	1943.55	1945.02	3979.91	3219.6	547.96	986.92	2705.84	5214.5
61	HUNSC_ITER_150363326	20	RSV-A	118.63	167.74	326.12	1467.58	355.36	820.85	60.53	11.34	191.02	832.88	RSV-A	772.87	3704.42	3492.71	4459.18	2610.23	5443.34	1454.8	1393.99	5235.56	12956.7
62	HUNSC_ITER_150377291	20.1	RSV-B	12834	4133.16	338	1436.63	3958.06	3370.1	3220.12	600.14	3720.67	18221.7	RSV-B	4549.31	4798.07	11264	8876.63	16241.4	10910.3	4417.35	2140.19	12509.5	18097.8
63	HUNSC_ITER_150372311	20	RSV-A	13831.6	14392.9	12565.1	14182.2	8666.63	3078.86	6968.38	3546.91	2651.79	1080.41	RSV-A	803.77	3982.24	6061.38	7303.84	3872.36	735.52	3687.48	1595.82	5795.7	1351.25
64	HUNSC_ITER_150432205	21.25	RSV-B	421.68	233.83	46.17	311.36	262.91	1218.9	636.99	577.44	1856.8	10188.2	RSV-B	185.02	691.45	2481.62	3136.71	5561.93	8010.33	543.23	620.18	1868.96	9598.02
65	HUNSC_ITER_150359874	20.3	RSV-A	7662.98	3103.03	1369.4	2951.83	2370.78	6187.01	808.78	116.45	2089.48	9200.65	RSV-B	609.82	2486.65	3568.31	1657.67	4120.47	4378.33	1155.15	1030.34	4865.77	5226.83
66	HUNSC_ITER_150359689	22.2	RSV-B	733.3	218.25	39	128.89	167.71	150.79	112.38	23.98	591.61	3335.88	RSV-B	206.44	940.72	2002.09	2189.91	5300.95	6050.87	245.25	212.91	2485.73	7615.53
67	HUNSC_ITER_150363526	21.18	RSV-A	23.27	117.74	66.23	176.07	82.7	485.03	41.17	9.91	45.34	199.23	RSV-A	129.43	1321.69	2139.56	2713.23	641.13	2119.5	566.92	403.21	727.7	2465.55
68	HUNSC_ITER_150405804	22.32	RSV-B	48.75	61.17	7.41	20.09	26.61	45.75	17.34	4.92	168.86	976.9	RSV-B	1072.55	1069.2	3122.84	2953.63	6120.58	5763.43	436.48	419.2	3369.82	7394.71
69	HUNSC_ITER_150417178	22.5	RSV-A	9828.77	9866.04	3805.6	6654.73	3431.13	9215.62	1346.19	319.42	1413.07	6541.63	RSV-A	938.92	4806.55	5451.65	6770.04	4464.96	5096.66	4259.33	1499.83	5990.74	7439.21
70	HUNSC_ITER_150440043	23	RSV-B	8709.41	2809.14	524.54	2374.37	7271.21	3317.4	4224.7	864.93	2585.39	9796.42	RSV-B	4438.54	4044	9204.32	7455.91	16946.3	9994.07	3155.73	1898.63	11367.8	16633.6
71	HUNSC_ITER_150369312	23	RSV-A	19479.8	25776.6	18335.3	22981.2	8826.19	1809.59	5791.46	4247.78	2556.99	1104.88	RSV-A	1966.54	11357.8	17147.8	20373.7	10266	1854.46	9488.24	4132.8	13535.6	3086.42
72	HUNSC_ITER_150415883	23.18	RSV-A	146.31	1086.8	319.9	98.78	22.82	4.03	20.13	12.87	121.37	612.66	RSV-A	1777.17	9035.74	11940.1	9469.16	4420.21	960.09	1741.41	1656.57	8216.54	11060.6
73	HUNSC_ITER_150369824	24	RSV-B	2980.73	1073.42	90.98	399.03	359.16	417.07	432.75	91.21	2431.31	13674.9	RSV-B	1115.83	2698.06	4667.11	6343.92	10057.6	9075.77	626.84	602.71	5322.29	12826.4
74	HUNSC_ITER_150427241	24	RSV-A	1882.66	10555.1	3431.79	5931.33	1877.76	7617.59	457.29	36.2	1257.65	8190.94	RSV-A	968.2	6560.67	7562.58	8976.29	5621.01	6750.77	4409.85	1446.03	5938.03	8383.91
75	HUNSC_ITER_150387424	25	RSV-B	7.29	27.33	5	14.59	23.3	14.87	20.22	6.07	230.63	1330.32	RSV-B	68.64	320.81	862.05	862.86	2179.58	1883.67	142.77	140.6	1244.75	2909.02
76	HUNSC_ITER_150427251	24.81	RSV-A	748.67	6758.31	3547.66	3008.82	1588.86	7410.87	499.42	99.36	634.92	3970.87	RSV-A	723.02	7491.01	9836.37	7875.41	4553.32	6371.47	2938.42	3018.03	4706.15	7485.95
77	HUNSC_ITER_150376764rep	25.56	RSV-B	41.12	236.89	58.98	251.91	350.04	276.7	268.46	56.38	1843.8	11097.6	RSV-B	240.69	1142.13	1977.24	2923.62	5475.99	6149.03	337.12	524.41	4267.01	8553.19
78	HUNSC_ITER_150382607	25.2	RSV-A	619.74	2420.03	925.02	1000.89	225.19	121.9	31.37	18.93	28.05	13.87	RSV-A	750.82	3003.17	3712.29	4243.53	1858.37	296.13	1202.07	617.74	2016.71	383.74
79	HUNSC_ITER_150427328	26	RSV-B	864.9	1769.45	101.47	210.55	53.23	737.77	97.94	92.2	4728.11	27568.8	RSV-B	381.29	1838.04	3101.21	4879.07	6644.42	7105.74	333.28	729.74	5296.97	10769
80	HUNSC_ITER_150358960	25.5	RSV-A	7103.34	9411.14	4420.92	8702.25	2849.42	11078.5	814.54	66.71	1288.52	7764.05	RSV-A	1021.27	9269.81	6042.37	16103	4203.73	10282.7	998.3	377.19	3800.48	12031.1
81	HUNSC_ITER_150427125	26.79	RSV-B	15.65	20.36	2.3	2.43	3.17	7.78	10.34	3.58	91.07	710.82	RSV-B	103.95	508.85	578.21	1219.29	2895.51	4398.23	154.22	98.46	1586.99	6083.62
82	HUNSC_ITER_150436461	26.26	RSV-A	12.3	45.48	24.25	23.24	25.64	154.76	16.24	1.94	8.02	31.43	RSV-A	295.9	2970.67	4735.02	1949.55	1462.99	3220.78	488.77	630.05	2579.1	3692.24
83	HUNSC_ITER_150358983	27.9	RSV-B	767.58	160.77	5.36	21.09	227.4	35.83	43.7	9.6	179.61	1122.87	RSV-B	77.59	446.86	1661.93	2154	4961.51	4090.53	196.06	178.88	2081.07	6573.54
84	HUNSC_ITER_150421813	27	RSV-A	539.65	4573.93	2050.91	1416.51	868.73	3675.08	266.89	54.28	585.62	3294.77	RSV-A	768.38	8199.99	11108.6	8845.72	5486.61	8501.92	2800.9	2297.66	4378	7872.1
85	HUNSC_ITER_150359633	28	RSV-B	313.35	74.73	5.66	53.17	60.43	75.86	30.48	7.88	155	961.82	RSV-B	95.38	499.4	1393.85	2327.39	3661.65	5153.69	195.15	129.66	2047.85	7557.96
86	HUNSC_ITER_150432677	28	RSV-A	0.23	0.66	0.23	1.25	1.14	7.9	1.01	0.07	0.85	4.39	RSV-A	88.57	788.21	701.23	142.06	259.1	1279.45	142.4	110.92	384.66	1503.88
87	HUNSC_ITER_150436416	30	RSV-B	5.65	4.45	1.05	2.14	13.77	1.7	11.57	4.07	13.13	88.27	RSV-B	5.76	73.24	770.95	247.6	2223.69	1530.58	51.08	14.69	283.7	1393.97
88	HUNSC_ITER_150372850	29	RSV-A	102.8	456.24	144.29	380.49	118.93	629.26	45.28	3.79	48.97	277.96	RSV-A	51.25	674.71	3264.26	323.83	0.78	3.74	93.34	120.31	541.37	98.51
89	HUNSC_ITER_150440528	13.2	RSV-A	2.43	18.06	9.11	11.52	6.58	24.41	3.43	0.95	7.88	38.44	RSV-A	603.45	4750.41	5663.38	5587.64	1404.96	3176.09	623.37	1207.32	1424.96	5731.61
90	HUNSC_ITER_150376652rep	15	RSV-B	15813.6	10743.5	3025.09	9470.76	11695	8842.17	9251.14	3483.02	7684.65	16859.5	RSV-B	5089.78	4907.56	6719.67	8076.67	8622.07	6224.23	4238.06	4219.57	7347.37	9126.69
91	HUNSC_ITER_150440796	15.37	RSV-A	19336.7	25463.4	27659.8	26865.5	18427.5	18469.3	15586.2	11267.7	14979.5	24826.7	RSV-A	1923.2	4851.86	7785.73	10205.5	4986.18	4458.43	3851.81	4254.28	7206.07	6338.19
92	HUNSC_ITER_150382853	17	RSV-B	4610.42	1185.52	72.74	422.47	907.12	396.38	334.38	68.72	1252.64	6641.94	RSV-B	1878.11	937.24	986.15	2499.3	2650.53	4481.58	606.06	1491.17	4063.35	5703.82
93	HUNSC_ITER_150440036	16.26	RSV-A	10322.9	4723.27	8826.46	15601.1	7176.05	3673.52	4952.79	4023.83	3538.94	10360.5	RSV-A	2447.77	3488.96	7267.71	8043.12	3092.72	2324.01	3061.86	3550.97	5248.15	5035.81
94	HUNSC_ITER_150374258	17	RSV-B	13411.9	5764.63	1204.53	4079.61	9729.59	4696.55	6458.05	1701.54	4816.4	15440.9	RSV-B	4393.91	3667.11	4584.19	5223.55	6429.24	5077.8	2679.44	2622.15	5496.88	6557.68
95	HUNSC_ITER_150369358	17	RSV-A	10442.2	17629.2	12538.7	11891.8	4450.94	2402.55	1252.11	1072.11	1608.71	779.95	RSV-A	2388.09	5164.64	7665.08	8065.82	3527.66	2565.18	3185.08	4228.57	4894.99	1882.09
96	HUNSC_ITER_150368106	17.83	RSV-B	5039.83	1399.62	273.64	908.33	1867.24	1341.31	1191.23	296.76	1857.17	7356.93	RSV-B	2746.54	3002.88	2309.25	3781.78	6415.91	5061.38	1532.84	2414.17	6381.56	8871.9
97	HUNSC_ITER_150363466	18	RSV-B	396.76	488.93	131.28	633.66	1985.4	1129.11	1036.21	204.48	1388.75	6753.03	RSV-B	2443.36	4564.51	2964.97	3963.78	6449.28	4926.78	1892.99	2717.11	6090.89	7516.2
98	HUNSC_ITER_150427302	18.29	RSV-A	9796.87	17109.6	10044.3	9186.46	2911.28	867.44	1493.69	1485.89	2451.82	12907.1	RSV-A	1926.66	4626.62	6566.68	7199.56	3190.05	1860.04	2700.51	1261.29	4356.8	5331.83
99	HUNSC_ITER_150363424	18.5	RSV-B	4948.87	2133.07	168.12	491.98	1302.72	2657.69	1762.51	339.53	1894.54	9657.85	RSV-B	269.72	1489.34	1142.84	2430.95	2932.07	2819.23	637.42	1352.81	3703.35	5000.93
100	HUNSC_ITER_150427910	18.95	RSV-A	1279.7	7242.55	7178.74	7451.39	3945.66	8480.74	2025.24	1819.57	1769.62	8040.39	RSV-A	555.43	5590.85	8960.44	8829.44	4113.29	4138.48	3587.45	4420.95	5070.95	6375.97
101	HUNSC_ITER_150368804	18.98	RSV-B	442.85	3759.47	1037.61	3555.82	2450.25	3172.09	1771.31	394.46	5976.92	31275.5	RSV-B	1533.14	2623.39	3329.31	4282.04	5268.26	4442.99	1761.96	1736.26	4792.93	5994.72
102	HUNSC_ITER_150421860	19.38	RSV-A	765.82	4743.24	5294.55	3557.79	3173.88	3800.61	1532.42	343.69	918.51	3022.63	RSV-A	394.88	4084.47	6717.33	6291.95	4061.6	3583.04	2749.11	3350.25	3807.7	5303.16
103	HUNSC_ITER_150385966	19.27	RSV-B	360.78	115.77	15.16	41.51	97.35	37.79	70.58	24.52	159.58	471.78	RSV-B	13.44	57.46	16.14	51.51	837.44	114.12	5.69	2.33	6.95	11.19
104	HUNSC_ITER_150421687	19.97	RSV-A	819.84	6937.72	2422.16	6995.66	2443.79	10093.8	584.52	1.98	706.1	4294.69	RSV-A	701.44	2422.24	2271.77	2602.79	1219.8	1950.85	538.71	671.18	3010.68	2864.38
105	HUNSC_ITER_150363730	19.7	RSV-B	5087.59	2002.34	556.94	1408.77	3894.36	3205.95	2706.96	561.11	1859.57	6372.56	RSV-B	3581.15	2767.42	2663.44	2074.85	4608.77	2940.41	1332.45	746.71	3637.19	4969.04
106	HUNSC_ITER_150421821	20.17	RSV-A	855.91	5495.24	4415.12	4080.53	2877.65	7186.76	1549.32	478.24	1041.26	4374.8	RSV-A	317.28	3291.33	4928.33	4169.14	2404.82	2995.68	2249.52	2823.59	3355.68	4281.13
107	HUNSC_ITER_150394109	20	RSV-B	2310.15	1364.35	168.04	449.09	54.18	509.48	233.82	71.51	1946.38	8143.5	RSV-B	76.26	368.91	422.58	1444.58	577.25	2748.47	124.21	208.8	1617.91	3245.19
108	HUNSC_ITER_150421654	20.6	RSV-A	1652.67	12014.6	11682	8097.77	5975.02	12252.3	3106.97	785.26	1891.58	7870.9	RSV-A	669.96	6939.48	11161.7	10016.9	5445.86	5680.83	5033.67	5988.13	8317.52	8072.63
109	HUNSC_ITER_150363832	20	RSV-B	826.36	813.95	206.73	669.79	2845.78	1926.12	1476.87	389.02	2872.59	12785.4	RSV-B	1992.93	2275.57	1820.88	2239.04	4198.33	3323.97	1280.18	1551.81	3912.6	5253.53
110	HUNSC_ITER_150421811	21	RSV-A	1404.81	10931.9	8061.01	6293.74	3488.92	10132.5	1338.17	622.97	2356.34	11451.1	RSV-A	471.08	4780.61	6605.03	4910.65	2711.92	4194.15	2224	2562.18	2900.21	5294.81
111	HUNSC_ITER_150369445	20	RSV-B	3941.01	5170.68	1577.92	6318.61	10806.1	5523.4	7179.33	1600.94	4199.26	17402.7	RSV-B	747.85	3008.91	5181.43	5424.69	6490.05	4740.18	660.54	1424.82	3212.13	6068.26
112	HUNSC_ITER_150427253	21.07	RSV-A	386.15	1304.12	451.84	418.43	220.15	13.08	51.57	48.07	141.95	784.94	RSV-A	2125.9	7100.12	8071.22	9513.52	3095.39	985.58	2018.33	867.98	3622.38	8322.06
113	HUNSC_ITER_150363980	20.8	RSV-B	353.03	107.56	139.09	213.28	244.91	147.15	161.59	83.63	765.17	2665.88	RSV-B	1887.67	2033.15	715.93	1743.2	3835.34	2844.38	564.25	900.14	2881.9	4495.56
114	HUNSC_ITER_150368712	22.2	RSV-A	2208.41	4103.65	1663.36	3294.69	1517.94	4680.27	326.97	33.98	471.18	2153.65	RSV-A	644.83	2520.84	2885.26	3595.04	1724.72	2078.1	1029.73	626.83	1808.47	2704.27
115	HUNSC_ITER_150382667	21.6	RSV-B	50.01	378.01	56.09	138.15	118.43	222.63	134.29	34.22	1360.07	7123.85	RSV-B	2.16	8.18	34.24	51.11	1306.18	1960.14	61.88	8.04	435.28	2265.06
116	HUNSC_ITER_150427310	22.22	RSV-A	1227.85	11160.6	3872.32	2607.22	1542.53	7643.04	390.19	80.47	1021.92	6672.02	RSV-A	449.9	4381.69	6708.03	6627.2	2126.83	3137.79	1228.42	2073.11	2005.45	4031.57
117	HUNSC_ITER_150363617	22	RSV-B	3.82	10.22	2.57	18.21	22.9	23.9	18.36	5.15	77.31	464.01	RSV-B	444.14	973.11	827.55	2151.08	2291.49	2265.89	263.68	502.39	1828.14	2906.58
118	HUNSC_ITER_150432570	22.35	RSV-A	12.82	106.13	35.02	40.04	67.53	416.69	27.14	1.95	24.99	115.79	RSV-A	447.54	4301.79	4710.31	3725.24	1410.83	2489.47	879.2	1312.9	1458.68	3819.32
119	HUNSC_ITER_150369182	22.65	RSV-B	2.17	29.75	5.15	14.74	9.23	29.03	7.21	3.05	260.53	1653.05	RSV-B	142.8	686.98	617.85	1932.59	1696.35	2688.01	100.84	217.86	1573.67	2902.56
120	HUNSC_ITER_150421131	23	RSV-A	829.79	7391.72	4807.83	3530.16	1626.04	5574.91	502.65	154.27	991.49	5780.45	RSV-A	243.4	2265.37	2723.65	2439.07	1157.28	2119.04	876.83	1348.49	1283.74	2815.65
121	HUNSC_ITER_150374059	23	RSV-B	8415.15	1871.26	60.82	329.85	705.75	408.74	762.38	137.28	1818.17	10307.2	RSV-B	268.17	1218.22	1293.39	2997.39	3213.11	3220.54	621.36	879.94	3655.99	5127.85
122	HUNSC_ITER_150358959	23.7	RSV-A	13990.6	13676.1	13708.4	16604	8056.53	3857.31	4588.87	1866.75	1266.33	458.21	RSV-A	1039.64	3307.97	4214.33	4399.53	1960.72	1688.21	1546.05	1633.63	2101.3	582.63
123	HUNSC_ITER_150372035	23.22	RSV-B	155.64	59.96	7.74	50.06	322.13	82.51	166.56	28.97	453.94	2652.72	RSV-B	103.31	514.99	545.02	1375.85	2019.62	1412.27	203.53	572.18	2189.07	2557.07
124	HUNSC_ITER_150421577	24.3	RSV-A	898.43	6920.58	3495.42	1686.63	1235.88	5040.21	396.61	77.47	1159.49	6823.08	RSV-A	312.88	3216.35	4127.2	3122.1	1326.14	2704.6	1179.2	1887	1483.31	3831.02
125	HUNSC_ITER_150427069	23.92	RSV-B	129.63	102.77	4.92	10.51	36.72	66.72	59.14	14.75	567.15	3517.6	RSV-B	948.68	1068.38	724.05	2302.72	2191.7	2998.36	263.32	1136.24	2298.54	4162.26
126	HUNSC_ITER_150376105	24.6	RSV-A	87.32	260.06	101.86	359.39	143.23	662.54	42.21	2.31	28.15	132.72	RSV-A	560.75	2933.21	2434.47	4145.6	1334.16	2149.62	766.98	315.53	1128.22	2936.9
127	HUNSC_ITER_150372789	25	RSV-B	18.96	35.43	2.55	6.99	59.03	19.26	1.55	1.3	59.87	349.79	RSV-B	71.33	351.39	244.07	825.21	777.48	1397.52	57.03	280.67	1200.81	2613.78
128	HUNSC_ITER_150372018	25	RSV-A	226.08	203.94	100.33	306.81	104.16	404.78	34.9	2.96	43.67	228.2	RSV-A	417.14	2236.27	1387.93	2672.83	718.8	1269.96	237.01	435.58	967	4149.66
129	HUNSC_ITER_150359443	26	RSV-B	2.46	3.89	1.27	3.55	13.43	2.64	9.95	3.49	8.18	45.09	RSV-B	2.5	7.5	4.6	5.73	10.59	9.88	6.4	5.92	8.31	13.47
130	HUNSC_ITER_150427478	25.3	RSV-A	586.4	5455.29	2998.28	3166.83	1558.75	6941.5	492.77	97.99	741.49	4549.76	RSV-A	538.33	5274	7536.03	7920.02	3084.4	4116.14	1977.86	2878.66	2699.37	5086.01
131	HUNSC_ITER_150358945	23.6	RSV-B	3148.05	1024.74	179.3	980.87	1198.41	1460.42	630.43	120.62	1703.23	9513.22	RSV-B	191.93	865.65	806.36	2373.18	1747.74	2613.59	204.73	311.75	1503.67	2704.59
132	HUNSC_ITER_150427517	25.82	RSV-A	916.82	8788.42	2836.9	1542.43	658.57	3400.82	182.09	12.17	723.92	4555.67	RSV-A	362.68	3634.77	5605.68	5146.09	1982.29	2471.88	953.49	1728.18	1434.34	3335.3
133	HUNSC_ITER_150363848	14.3	RSV-B	5880.51	7885.17	1850.84	6425.03	12598.9	9222.52	9891.5	3069.58	6503.12	14797.7	RSV-B	1244.22	1761.59	2877.23	2906.24	3430.26	2490.24	1882.89	2187.7	3300.31	3585.6
134	HUNSC_ITER_150436476	14.39	RSV-A	9496.31	19749.8	26300.3	20345.8	15834.8	15293.1	13516.3	12367.4	10678.1	16085.5	RSV-A	782.2	3047.97	5429.28	5482.25	2667.74	2441.67	2610.37	2691.12	3774.89	4040.85
135	HUNSC_ITER_150374525	15.61	RSV-B	18535.2	8836.47	2424.57	5940.64	14041.6	7472.73	692.45	636.39	5305.53	16735.9	RSV-B	1532.61	1183.27	1958.35	2029.32	2296.39	1594.72	147.18	953.94	2023.56	2348.46
136	HUNSC_ITER_150374038	16.24	RSV-A	12846.7	9777.71	7030.14	7922.1	3695.5	902.18	3867.29	1083.7	1582.22	508.79	RSV-A	1988.47	3515.52	5455.39	5982.11	2611.79	2177.81	2544.32	2569.08	3738.52	1780.54
137	HUNSC_ITER_150405343	17	RSV-B	6427.48	7197.68	2205.55	6567.49	11579	6069.22	7707.36	2024.9	7647.4	24511.1	RSV-B	1455.45	1562.25	2273.39	2878.86	4429.42	3259.17	1348.35	1758.25	3313.97	4423.93
138	HUNSC_ITER_150440211	16.4	RSV-A	10327.4	14886.2	18117.6	20118.4	11247	7914.46	6969.61	7129.47	5583.75	2209.82	RSV-A	631.28	3214.15	4764.84	7173.62	2383.1	2018.53	756.32	2588.74	3071.75	1791.99
139	HUNSC_ITER_150377543	17.1	RSV-B	2351.97	6796.2	1547.2	3803.03	13454	5928.59	5526.26	1136.61	3737.59	18093.3	RSV-B	435.73	488.95	879.75	978.03	1244.15	922.34	538.61	521.57	1204.31	1460.25
140	HUNSC_ITER_150369271	17.23	RSV-A	2981.47	4078.19	2029.68	2312.12	1141.3	379.92	144.76	116.8	119.18	68.22	RSV-A	1112.79	3169.86	4542.79	4768.49	2023.85	309.66	929.46	760.16	2877.3	1905.59
141	HUNSC_ITER_150376508	17.97	RSV-B	4257.17	3533.74	976.46	3634.67	7125.27	4001.51	4570.67	956.86	4136.36	17472.6	RSV-B	1512.15	1284	2085.25	2424.03	2912.45	2056.41	1314.86	1312.16	2472.31	2915.28
142	HUNSC_ITER_150372803	18	RSV-A	7821.03	6345.29	4568.54	5539.16	5076.24	2673.87	2568.89	766.79	996.04	328.9	RSV-A	1324.42	1962.47	2927.43	3674.09	1490.12	316.64	1169.96	625.96	2003.34	1310.05
143	HUNSC_ITER_150368950	18	RSV-B	11344.2	5547.76	792.09	4458.64	6645.23	5435.32	3176.34	795.21	3977.23	16566.5	RSV-B	883.19	902.96	1151.15	933.76	1375.92	1286.15	745.18	1071.94	1522.76	1973.42
144	HUNSC_ITER_150436274	18.5	RSV-A	4701.76	9865.44	11980.1	10814.9	9038.95	12029	5460.07	1888.76	3465.31	9076.61	RSV-A	262.1	2985.01	5618.85	5277.74	2433.59	2393.07	2433.54	2770.05	3638.49	3756.71
145	HUNSC_ITER_150359439	18.9	RSV-B	18212.7	8807.61	1941.92	8772.99	16607.1	9323.25	10071.7	1889.22	4175.38	14646.6	RSV-B	820.31	619.23	1135.26	1350.17	2098.88	1477.73	599.08	770.48	1758.27	2306.95
146	HUNSC_ITER_150421591	19.15	RSV-A	8287.72	14223.6	8454.58	6216.05	2255.77	383.44	3288.87	1853.01	2207.12	9880.13	RSV-A	462	1691.62	2219.68	1996.28	966.63	652.93	853.36	456.8	1737.24	2325.99
147	HUNSC_ITER_150377351	19.07	RSV-B	3256.62	833.66	69.06	301.57	161.84	17.1	425.02	93.01	1160.21	5578.57	RSV-B	32.81	198.26	538.14	514.09	19.9	2.78	87.01	167.59	866.06	1760.68
148	HUNSC_ITER_150421890	19.73	RSV-A	1393.92	8994.56	7078.97	6859.83	4290.91	10534	2121.42	966.63	2115.3	9350.15	RSV-A	155.86	1607.64	2577.61	2372.53	1430.62	1787.56	1132.16	1545.06	2254.48	2896.44
149	HUNSC_ITER_402061112	19.62	RSV-B	443.81	193.11	12.87	51.85	202.46	108.83	102.54	20.58	473.72	2681.58	RSV-B	1386.3	710.55	890.59	1318.09	2018.97	1327.95	530.99	584.45	1898.49	2529.6
150	HUNSC_ITER_150372137	20	RSV-A	3683.05	3903.21	2143.44	2549.45	1079.34	249.95	385.21	98.37	80.64	41.88	RSV-A	993.29	2325.98	3391.27	4210.37	1734.74	327.41	1325.94	740.12	2238.18	1504.7
151	HUNSC_ITER_150363705	19.9	RSV-B	156.73	199.29	54.16	377.05	937.45	368.71	500.47	98.27	747.38	3792	RSV-B	536.21	556.6	974.01	985.18	1617.09	1089.14	464.94	533.42	1365.56	1649.46
152	HUNSC_ITER_150427037	20.79	RSV-B	13105.8	5049.02	677.53	3516.48	3350.1	2859.36	4141.78	905.6	4150.65	18660.2	RSV-B	1430.43	985.48	1415.65	1549.04	1899.73	1347.35	644.36	856.21	1621.4	2301.42
153	HUNSC_ITER_150368747	21	RSV-A	101.74	220.24	291.19	893.44	107.99	227.37	14.54	24.6	15.84	67.63	RSV-A	694.38	1732.48	2618.11	2650.33	871.29	1145.24	752.21	1002.49	1552.35	1775.15
154	HUNSC_ITER_150368740	20	RSV-B	2432.03	6085.22	1635	6039.95	3051.17	4538.48	2130.78	452.37	7786.48	41497.6	RSV-B	371.95	1030.05	1756.69	2235.22	2978.02	1588.94	582.53	1022.03	1741.42	2629.22
155	HUNSC_ITER_150432609	21.01	RSV-A	704.38	131.36	98.52	15.96	29.34	6.17	108.07	40.82	11.97	11.82	RSV-A	748.49	1514.67	1731.45	1724.89	707.21	278.14	406.46	298.6	1395.92	2098.1
156	HUNSC_ITER_150387665	20.75	RSV-B	3592.3	856.19	80.39	498.58	1049.83	844.03	719.03	150.97	528.07	2370.65	RSV-B	769.22	336.21	409.9	579.94	1257.36	738.3	209.22	187.77	974.69	1615.71
157	HUNSC_ITER_150376823	21.5	RSV-A	1899.69	1358.85	549.88	631.72	225.05	105.62	114.41	31.76	11.92	6.35	RSV-A	1224.74	2144.34	2650.91	2992.02	1213.79	206.28	718.57	430.13	1405.9	930.84
158	HUNSC_ITER_150377343	21.5	RSV-B	1532.06	389.45	19.01	83.26	156.22	69.6	11.88	5.01	575.2	3075.75	RSV-B	5.43	21.67	102.12	80.75	561.25	404.34	32.16	72.7	695.11	1179.06
159	HUNSC_ITER_150427718	22.2	RSV-A	1500.69	13617.6	7357.25	7548.4	3049.27	12928.6	808.61	244.9	2138.59	13939.3	RSV-A	527.98	1842.92	3068.68	3281.89	1340.98	1266.14	768.93	1222.17	1788.85	2291.95
160	HUNSC_ITER_150380944	21.9	RSV-B	5201.87	1295.58	71.07	78.67	692.21	186.63	521.4	115.6	415.79	1615.05	RSV-B	9.77	56.76	102.17	241.14	956.72	879.99	77.65	170.45	869.77	1407.61
161	HUNSC_ITER_150421355	22.3	RSV-A	677.99	3208.06	3445.59	2649.76	2243.26	3708.29	1656.87	577.61	1033.24	2745.61	RSV-A	209.48	2197.38	3487.13	3139.83	1697.75	1731.91	1510.67	1752.43	2282.33	2683.44
162	HUNSC_ITER_150372617	22.43	RSV-B	48.65	39.9	9.73	34.18	187.98	48.75	113.21	21.38	460.93	2579.06	RSV-B	18.4	154.38	299.12	488.33	1302.42	899.19	171.58	411.67	1151.73	1970.49
163	HUNSC_ITER_150380863	22.82	RSV-A	43.24	88.25	40.05	43.3	13.48	4.78	8.29	5.81	4.09	1.43	RSV-A	101.53	627.83	239.23	796.28	106.27	4.99	70.8	27.91	70.27	10.15
164	HUNSC_ITER_150359453	23	RSV-B	684.03	830.23	292.94	1417.99	2935.38	1213.15	1584.63	300.43	2655.12	14180.8	RSV-B	7.62	62.73	74.42	47.43	440.81	62.02	19.38	273.09	728.15	1182.56
165	HUNSC_ITER_150359151	23.37	RSV-A	525.97	1732.57	939.68	3198.71	551.86	1916.98	130.94	5.65	225.85	1185.48	RSV-A	100.78	724.53	389.21	1091.46	266.14	773.57	87.67	105.53	557.02	1829.21
166	HUNSC_ITER_150376165	23	RSV-B	344.57	86.25	3.31	9.74	45.6	14.07	34.83	7.85	155.48	925.51	RSV-B	18.56	101.48	282.51	516.01	336.47	602.65	113.02	199.77	833.01	1409.57
167	HUNSC_ITER_150372764	24	RSV-A	5.66	13.09	6.45	5.7	4.53	1.7	1.35	1.37	1.23	0.74	RSV-A	395.06	1153.98	1146.9	1971.96	428.86	422.89	228.7	866.58	424.05	40.92
168	HUNSC_ITER_150369085	23.8	RSV-B	11.81	118.15	15.79	54.6	42.31	88.05	41.55	11.39	406.82	2282.18	RSV-B	78.51	421.14	615.66	1202.55	1763.76	1212.18	191.88	662.85	1276.31	1825.32
169	HUNSC_ITER_150415208	24.3	RSV-A	23.58	185.68	63.76	42.99	32.43	164.38	14.77	2.26	39.98	186.02	RSV-A	82.36	829.09	1057.22	1050.7	408.96	707.04	161.62	264.12	299.17	861.61
170	HUNSC_ITER_150369486	24.12	RSV-B	27.18	29.37	2.38	10.65	6.17	17.61	5.15	1.68	322.09	1977	RSV-B	30.18	172.49	253.57	761.92	1065.61	941.69	77.92	228.57	963.17	1670.74
171	HUNSC_ITER_150432059_rep	24.89	RSV-A	78.57	659.51	290.57	283.24	291.74	1318.85	87.64	12.85	123.94	654.58	RSV-A	150.09	1233.31	939.08	58	332.9	1096.29	234.28	698.69	582.48	1795.81
172	HUNSC_ITER_150427675	25	RSV-A	215.94	1145.37	346.53	741.45	383.92	2066.34	118.49	8.26	264.95	1612.48	RSV-A	633.45	1079.7	936.07	1597.43	698.75	830.87	479.95	317.9	779.68	1540.33
173	HUNSC_ITER_150368741	26	RSV-B	9.77	27.29	2.31	5.71	16.33	6.3	5.1	2.35	82.03	460.35	RSV-B	465.46	236.19	424.33	612.33	1264.38	808.29	90.14	257.53	1174.66	1557.9
174	HUNSC_ITER_150415211	25.73	RSV-A	1.67	4.79	3.67	7.1	5.65	11.27	2.12	0.46	4.81	17.72	RSV-A	25.69	143.36	167.39	449.83	120.49	135.44	46.96	82.42	231.06	869.65
175	HUNSC_ITER_150421526	25.98	RSV-A	80.3	797.99	278.99	76.38	55.61	285.01	29.43	5.95	165.95	884.91	RSV-A	21.98	369.43	887.67	72.19	84.31	21.63	124.1	69.05	178.94	29.84
